# Supplementary material for: Healthful Plant-Based Diet and Incidence of Type 2 Diabetes in Asian Population
Source: Nutrients. 2022 Jul 27;14(15):3078. doi: 10.3390/nu14153078 (PMC9332860; doi:10.3390/nu14153078)
Supplement: Supplementary file 1 [file nutrients-14-03078-s001.zip]

Archive with 1 entries (1 files):
- nutrients-1819340-supplementary.pdf
